# Supplementary material for: Integrating hypertension and HIV care in Namibia: A quality improvement collaborative approach
Source: PLoS One. 2022 Aug 11;17(8):e0272727. doi: 10.1371/journal.pone.0272727 (PMC9371294; doi:10.1371/journal.pone.0272727)
Supplement: S1 Data — (XLSX) [file pone.0272727.s001.xlsx]

## Sheet: NAMPROPA data
HYPERTENSION SCREENING
	2017-03-01	2017-04-01	2017-05-01	2017-06-01	2017-07-01	2017-08-01	2017-09-01	2017-10-01	2017-11-01	2017-12-01	2018-01-01	2018-02-01	2018-03-01
Number of adult patients on ART presenting to care	16353	15975	17885	16137	17316	19006	15966	18338	18620	12116	14512	16119	15391
Number of adult patients on ART who received HTN screening	13573	11822	13950	13716	13853	15395	13731	16321	16752	10056	13932	15474	14468
	0.83	0.74	0.78	0.85	0.8	0.81	0.86	0.89	0.89	0.83	0.96	0.96	0.94
HYPERTENSION TREATMENT
	2017-09-01	2017-10-01	2017-11-01	2017-12-01	2018-01-01	2018-02-01	2018-03-01
Number of adult patients on ART newly diagnosed with HTN	234	272	398	101	236	267	251
Number of adult patients on ART with a new diagnosis of HTN who were initiated on HTN treatment	138	163	235	71
	0.59	0.6	0.59	0.7	0.56	0.45	0.51
